# Supplementary material for: Domestication effects on social information transfer in chickens
Source: Anim Cogn. 2022 May 4;25(6):1473–8. doi: 10.1007/s10071-022-01628-2 (PMC9652291; doi:10.1007/s10071-022-01628-2)
Supplement: Supplementary file 1 — Supplementary file1 (XLSX 11 kb) [file 10071_2022_1628_MOESM1_ESM.xlsx]

## Sheet: General data
ChickenID	Subspecies	Group	Truncated	Approachlatency	Pecks		Open Y/N
2045,00	RJF	Guided	1	1.34	43		y
2048,00	RJF	Guided	1	0.01	58		n
2092,00	RJF	Guided	1	55.89	45		y
2027,00	RJF	Guided	1	84.44	16		n
2003,00	RJF	Guided	1	0.32	70		y
2093,00	RJF	Guided	1	122.4	0		n
2041,00	RJF	Guided	1	29.88	13		y
2021,00	RJF	Guided	1	90.36	14		n
2087,00	RJF	Guided	1	6.72	63		n
2042,00	RJF	Guided	1	690.43	0		n
2075,00	RJF	Guided	1	30.49	5		n
2082,00	RJF	Guided	1	56.75	1		n
2038,00	RJF	Guided	0	1800	0		n
2070,00	RJF	Guided	1	12.17	69		y
2025,00	RJF	Guided	1	129.12	3		n
2071,00	RJF	Guided	1	26.76	0		n
2007,00	RJF	Guided	0	1800	0		n
2002,00	RJF	Guided	1	9.22	58		y
2054,00	RJF	Guided	1	2.03	60		y
1103,00	RJF	Guided	1	16.52	5		n
2089,00	RJF	Guided	1	50.52	21		y
2065,00	RJF	Naive	0	1800	0		n
	RJF	Naive	0	1800	0		n
2014,00	RJF	Naive	1	316.75	2		n
2020,00	RJF	Naive	0	1800	0		n
2030,00	RJF	Naive	0	1800	0		n
2056,00	RJF	Naive	1	5.83	84		y
2022,00	RJF	Naive	1	742.28	1		n
2044,00	RJF	Naive	0	1800	0		n
2076,00	RJF	Naive	0	1800	0		n
2068,00	RJF	Naive	1	3.89	0		y
2090,00	RJF	Naive	0	1800	0		n
2040,00	RJF	Naive	0	1800	0		n
2011,00	RJF	Naive	0	1800	0		n
2069,00	RJF	Naive	0	1800	0		n
2095,00	RJF	Naive	0	1800	0		n
2094,00	RJF	Naive	0	1800	0		n
1104,00	RJF	Naive	1	76	12		n
2023,00	RJF	Naive	0	1800	0		n
2005,00	RJF	Naive	0	1800	0		n
2057,00	RJF	Naive	0	1800	0		n
7944,00	WL	Guided	1	0.98	110		y
7917,00	WL	Guided	1	0.34	102		y
7948,00	WL	Guided	1	0.74	105		n
7958,00	WL	Guided	1	0.77	33		n
7921,00	WL	Guided	1	0.84	74		y
7952,00	WL	Guided	1	11.71	83		y
7972,00	WL	Guided	1	1.42	51		y
7937,00	WL	Naive	1	4.2	36		y
7963,00	WL	Naive	1	23.5	6		n
7947,00	WL	Naive	1	230.14	16		n
7942,00	WL	Naive	1	335.01	0		n
	WL	Naive	1	16.16	44		y
